# Supplementary material for: New Compounds with Bioisosteric Replacement of Classic Choline Kinase Inhibitors Show Potent Antiplasmodial Activity
Source: Pharmaceutics. 2021 Nov 2;13(11):1842. doi: 10.3390/pharmaceutics13111842 (PMC8621770; doi:10.3390/pharmaceutics13111842)
Supplement: Supplementary file 1 [file pharmaceutics-13-01842-s001.zip]

Archive with 1 entries (1 files):
- pharmaceutics-1417808-supplementary.pdf
